# Supplementary material for: Comparative De Novo and Pan-Genome Analysis of MDR Nosocomial Bacteria Isolated from Hospitals in Jeddah, Saudi Arabia
Source: Microorganisms. 2023 Sep 28;11(10):2432. doi: 10.3390/microorganisms11102432 (PMC10609288; doi:10.3390/microorganisms11102432)
Supplement: Supplementary file 1 [file microorganisms-11-02432-s001.zip]

Archive with 9 entries (8 files):
- Supplementary- revised/
- Supplementary- revised/Table S1 gene_presence of Pseudomonas_1_absence.xls
- Supplementary- revised/Table S2 gene_presence of E. coli_7_absence.xls
- Supplementary- revised/Table S3 gene_presence of K. pneumoniae_3 _absence.xlsx
- Supplementary- revised/Table S4 gene_presence_absence.xls
- Supplementary- revised/Table S5  S._9 gene_presence_absence.xls
- Supplementary- revised/Table S6 S. auerus gene_presence_absence.xls
- Supplementary- revised/Table S7 S._12 Copy of gene_presence_absence.xls
- Supplementary- revised/Table S8 Antibiotics-resistant bacteria.xls
